# Supplementary material for: Clinical Benefit of Percutaneous Treatment of Fontan Pathway Obstructions
Source: J Clin Med. 2026 Mar 16;15(6):2240. doi: 10.3390/jcm15062240 (PMC13026709; doi:10.3390/jcm15062240)
Supplement: Supplementary file 1 [file jcm-15-02240-s001.zip]

Archive with 1 entries (1 files):
- jcm-4200106-supplementary.pdf
